# Supplementary material for: Admission BNP as a Dominant Prognostic Signal in Acute Decompensated Heart Failure with Frequent Renal Dysfunction: An Exploratory Multivariable Analysis
Source: J Clin Med. 2026 Jun 29;15(13):5079. doi: 10.3390/jcm15135079 (PMC13362842; doi:10.3390/jcm15135079)
Supplement: Supplementary file 1 [file jcm-15-05079-s001.zip]

Archive with 1 entries (1 files):
- jcm-4346055-supplementary.pdf
